# Supplementary material for: Genetic dissection of developmental responses of agro-morphological traits under different doses of nutrient fertilizers using high-density SNP markers
Source: PLoS One. 2019 Jul 23;14(7):e0220066. doi: 10.1371/journal.pone.0220066 (PMC6650078; doi:10.1371/journal.pone.0220066)
Supplement: S1 Table — (XLSX) [file pone.0220066.s001.xlsx]

## Sheet: Sheet1
S1 Table. M-QTLs detected for all AFT at DGI under different doses of fertilizers
S. No	Populations	Cross combination	FDa	Traitb	Chrc	Position (cM)	LMd	RMe	LOD	PVEf	Additiveg	Parental allele
1	DP-1	HAN × WTR-1	1	LC-II	1	121	S1_29884602	S1_33601366	3.02	12.61	1.33	WTR-1
2	DP-7	Z413 × WTR-1	0.8	LC-II	1	141	S1_6147807	S1_24883148	4.29	34.85	-1.24	Z143
3	DP-1	HAN × WTR-1	0	LC-I	2	12	S2_30451119	S2_30564762	3.04	10.79	0.64	WTR-1
4	DP-1	HAN × WTR-1	0.8	PH-III	2	21	S2_29072519	S2_28879120	3.65	18.12	2.86	WTR-1
5	DP-1	HAN × WTR-1	0.8	PH-IV	3	8	S3_235156	S3_1243820	4.48	15.11	-3.76	HAN
6	DP-1	HAN × WTR-1	0	TN-III	3	68	S3_27664578	S3_29501329	4.03	17.02	-1.56	HAN
7	DP-4	CH448 × WTR-1	0	TN-II	4	47	S4_15428766	S4_21815356	28.7	7.74	-68.86	CH448
8	DP-1	HAN × WTR-1	0	PH-I	4	3	S4_31278197	S4_32418113	4.92	19.17	-1.2591	HAN
9	DP-1	HAN × WTR-1	0	TN-IV	5	45	S5_17465069	S5_17801758	25.7	5.85	4.7219	WTR-1
10	DP-1	HAN × WTR-1	0.8	PH-I	5	48	S5_17801786	S5_17996757	3.59	15.61	1.2106	WTR-1
11	DP-4	CH448 × WTR-1	0	TN-I	5	13	S5_17527684	S5_18566717	4.37	28.44	-0.5507	CH448
12	DP-1	HAN × WTR-1	0.8	TN-III	5	47	S5_17859957	S5_17801758	26.77	28.98	3.628	WTR-1
13	DP-4	CH448 × WTR-1	0	TN-II	6	90	S6_2368688	S6_10278261	28.68	7.74	-68.8658	CH448
14	DP-4	CH448 × WTR-1	0	LC-II	8	48	S8_8206216	S8_8918154	5.26	22.85	1.3798	WTR-1
15	DP-1	HAN × WTR-1	1	TN-I	9	2	S9_20844013	S9_20779092	3.11	13.01	-0.652	HAN
16	DP-1	HAN × WTR-1	1	TN-II	10	6	S10_14563405	S10_4699484	3.08	13.61	-0.9365	HAN
17	DP-7	Z413 × WTR-1	0	LC-II	11	94	S12_3065520	S12_19648685	3.99	30.62	1.3566	WTR-1
18	DP-1	HAN × WTR-1	0.8	TN-III	12	37	S12_6585982	S12_5905028	3.1	1.89	-1.0016	HAN
19	DP-1	HAN × WTR-1	1	PH-III	12	15	S12_852867	S12_2965504	5.6	23.61	-4.802	HAN
aFertilizer dose; bQTL names represent the traits; cChromosome; dLeft side SNP marker; eRight side SNP marker;
f(PVE) R2 is represent the percentage of phenotypic variance explained by the QTLs, and gParental allele contributing to the trait
