# Supplementary material for: Genetic dissection of developmental responses of agro-morphological traits under different doses of nutrient fertilizers using high-density SNP markers
Source: PLoS One. 2019 Jul 23;14(7):e0220066. doi: 10.1371/journal.pone.0220066 (PMC6650078; doi:10.1371/journal.pone.0220066)
Supplement: S2 Table — (XLSX) [file pone.0220066.s002.xlsx]

## Sheet: S2 Table
S2 Table. Possible putative candidate genes in the QTLs regions
S.No	Fertilizer dose	QTLs	Chromosome	Q-TARO (RAP2 Locus)	MSU ID	Nucleotide Length	CDS Coordinates (5'-3')(bp)		Gene functional annotation by MSU rice release 7	Gene Ontology Function
							Starting	Ending
1	80% NPK	qPH-III_2	Chr02	Os02g0684500	LOC_Os02g45940	312	27994741	27993898	Core histone H2A/H2B/H3/H4 domain containing protein, putative, expressed	MF,CC,BP
2			Chr02	Os02g0684600	LOC_Os02g45950	1059	27995118	27998650	Expressed protein	BP,CC
3			Chr02	Os02g0684800	LOC_Os02g45974	201	28015364	28012811	Expressed protein	NGA
4			Chr02	Os02g0684900	LOC_Os02g45980	2883	28014822	28020814	ZR1 protein, putative, expressed	MF,CC,BP
5			Chr02	Os02g0685200	LOC_Os02g46030	1476	28044149	28041115	MYB family transcription factor, putative, expressed	MF,CC,BP
6			Chr02	Os02g0685600	LOC_Os02g46080	1164	28081773	28078995	Protein phosphatase 2C, putative, expressed	MF,CC,BP
7			Chr02	Os02g0685900	LOC_Os02g46090	1650	28086381	28092152	CAMK_CAMK_like.15 - CAMK includes calcium/calmodulin depedent protein kinases, expressed	MF,CC,BP
8			Chr02	Os02g0686100	LOC_Os02g46100	570	28098033	28096979	RING-H2 finger protein, putative, expressed	BP, MF
9			Chr02	Os02g0686300	LOC_Os02g46120	1248	28113427	28108634	Regulatory protein, putative, expressed	MF,CC,BP
10			Chr02	Os02g0686400	LOC_Os02g46130	1650	28113604	28118991	tRNA synthetases class II domain containing protein, expressed	MF,CC,BP
11			Chr02	Os02g0686500	LOC_Os02g46140	504	28122304	28124165	OsFBX59 - F-box domain containing protein, expressed	NGA
12			Chr02	Os02g0686600	LOC_Os02g46150	1140	28128165	28123211	GAMM1 protein-like, putative, expressed	MF,CC,BP
13			Chr02	Os02g0686800	LOC_Os02g46180	441	28137459	28136329	DUF581 domain containing protein, expressed	MF,CC,BP
14			Chr02	Os02g0687200	LOC_Os02g46210	321	28154641	28153272	DUF581 domain containing protein, expressed	MF,CC,BP
15			Chr02	Os02g0687500	LOC_Os02g46220	1029	28162177	28160250	Expressed protein	MF,CC,BP
16	0% NPK	qLC-I_2	Chr02	Os02g0713700	LOC_Os02g48320	1011	29573701	29571739	DNA binding protein, putative, expressed	MF,CC,BP
17			Chr02	Os02g0713900	LOC_Os02g48330	927	29591991	29586938	3-hydroxy-3-methylglutaryl-coenzyme A reductase, putative, expressed	MF,CC,BP
18			Chr02	Os02g0714000	LOC_Os02g48340	891	29594605	29598901	RNA recognition motif containing protein, putative, expressed	MF,CC,BP
19			Chr02	Os02g0714100	LOC_Os02g48350	1017	29601846	29598974	Diacylglycerol O-acyltransferase, putative, expressed	MF,CC,BP
20			Chr02	Os02g0714200	LOC_Os02g48360	1854	29610243	29604449	Pyrophosphate--fructose 6-phosphate 1-phosphotransferase subunit alpha, putative, expressed	MF,CC,BP
21			Chr02	Os02g0714300	LOC_Os02g48370	1461	29616291	29611156	ARID/BRIGHT DNA-binding domain-containing protein, putative, expressed	BP, MF
22			Chr02	Os02g0714500	LOC_Os02g48380	1178	29618530	29624464	Expressed protein	BP, MF
23			Chr02	Os02g0714600	LOC_Os02g48390	978	29625456	29628118	Phosphoribosyl transferase, putative, expressed	MF,CC,BP
24			Chr02	Os02g0714700	LOC_Os02g48400	672	29635857	29639351	Expressed protein	NGA
25			Chr02	Os02g0715000	LOC_Os02g48450	1101	29667743	29669662	Xylem cysteine proteinase 2 precursor, putative, expressed	MF,CC,BP
26			Chr02	Os02g0715200	LOC_Os02g48460	1521	29670766	29674405	NAD dependent epimerase/dehydratase family protein, putative, expressed	MF,CC,BP
27			Chr02	Os02g0715300	LOC_Os02g48470	552	29676138	29676689	Expressed protein	BP, MF
28	80% NPK	qPH-I_5	Chr05	Os05g0373300	LOC_Os05g30970	1791	17983282	17989911	Copine, putative, expressed	BP, MF
29			Chr05	Os05g0373000	LOC_Os05g30950	1434	17970704	17965061	MSP domain containing protein, putative, expressed	MF,CC,BP
30			Chr05	Os05g0372900	LOC_Os05g30940	819	17964352	17962034	Vacuolar calcium binding protein, putative, expressed	NGA
31			Chr05	Os05g0372800	LOC_Os05g30920	750	17951299	17954234	OsFBX167 - F-box domain containing protein, expressed	MF,CC,BP
32			Chr05	Os05g0372400	LOC_Os05g30900	1029	17945667	17941947	Lipase precursor, putative, expressed	BP, MF
33			Chr05	Os05g0372300	LOC_Os05g30890	1560	17934628	17941865	Cytochrome P450, putative, expressed	MF,CC,BP
34			Chr05	Os05g0372200	LOC_Os05g30880	1164	17933493	17932018	Nucleolar matrix protein-related, putative, expressed	CC
35			Chr05	Os05g0372100	LOC_Os05g30870	1476	17922837	17930317	Protein kinase domain containing protein, expressed	MF,CC,BP
36			Chr05	Os05g0372000	LOC_Os05g30860	603	17917811	17914212	Expressed protein	NGA
37			Chr05	Os05g0371600	LOC_Os05g30820	1137	17888972	17885534	Protein kinase, putative, expressed	BP, MF
38			Chr05	Os05g0371500	LOC_Os05g30810	234	17882248	17880779	Expressed protein	BP, MF
39			Chr05	Os05g0371200	LOC_Os05g30800	924	17870048	17873681	26S proteasome non-ATPase regulatory subunit 14, putative, expressed	BP,CC
40			Chr05	Os05g0371100	LOC_Os05g30790	4533	17865189	17856296	CW-type Zinc Finger, putative, expressed	MF,CC,BP
41			Chr05	Os05g0370700	LOC_Os05g30760	897	17827429	17821376	Esterase, putative, expressed	MF,CC,BP
42			Chr05	Os05g0370600	LOC_Os05g30750	2325	17812348	17816465	Anthranilate phosphoribosyltransferase, putative, expressed	MF,CC,BP
43			Chr05	Os05g0370300	LOC_Os05g30740	663	17803917	17803040	C2 domain containing protein, putative, expressed	MF,CC,BP
44	80% NPK	qTN-III_5	Chr05	Os05g0370700	LOC_Os05g30760	897	17827429	17821376	Esterase, putative, expressed	MF,CC,BP
45			Chr05	Os05g0370300	LOC_Os05g30740	663	17803917	17803040	C2 domain containing protein, putative, expressed	MF,CC,BP
46			Chr05	Os05g0370200	LOC_Os05g30730	360	17795126	17793696	Expressed protein	NGA
47	0% NPK	qTN-IV_5	Chr05	Os05g0370000	LOC_Os05g30710	1995	17785974	17783509	Pentatricopeptide, putative, expressed	BP,CC
48			Chr05	Os05g0369900	LOC_Os05g30700	1122	17779880	17781811	Expressed protein	NGA
49			Chr05	Os05g0369700	LOC_Os05g30680	690	17765712	17767536	Leucine zipper protein-like, putative, expressed	BP,CC
50			Chr05	Os05g0369500	LOC_Os05g30660	1680	17759091	17756959	Leucine zipper protein-like, putative, expressed	BP,CC
51			Chr05	Os05g0369300	LOC_Os05g30640	1563	17751476	17753311	Leucine zipper protein-like, putative, expressed	BP,CC
52			Chr05	Os05g0368700	LOC_Os05g30580	2355	17720680	17723135	OsSub46 - Putative Subtilisin homologue, expressed	MF,CC,BP
53			Chr05	Os05g0368600	LOC_Os05g30570	1023	17715988	17714147	Heavy metal-associated domain containing protein, expressed	MF,CC,BP
54			Chr05	Os05g0368300	LOC_Os05g30530	792	17693098	17695785	40S ribosomal protein S4, putative, expressed	MF,CC,BP
55			Chr05	Os05g0368000	LOC_Os05g30500	552	17670774	17671582	Expressed protein	NGA
56			Chr05	Os05g0367900	LOC_Os05g30490	783	17664455	17665237	Harpin-induced protein 1 domain containing protein, expressed	MF,CC,BP
57			Chr05	Os05g0367800	LOC_Os05g30480	670	17661606	17659597	DnaK family protein, putative, expressed	MF,CC,BP
58			Chr05	Os05g0367400	LOC_Os05g30454	804	17649664	17644844	Thiamin pyrophosphokinase 1, putative, expressed	MF,CC,BP
59			Chr05	Os05g0367200	LOC_Os05g30430	1236	17641319	17637784	Expressed protein	NGA
60			Chr05	Os05g0367100	LOC_Os05g30420	588	17633380	17630980	Expressed protein	BP, MF
61			Chr05	Os05g0367000	LOC_Os05g30410	333	17627376	17627044	PHF5-like protein domain containing protein, expressed	NGA
62			Chr05	Os05g0366900	LOC_Os05g30400	639	17623499	17621438	Expressed protein	NGA
63			Chr05	Os05g0366600	LOC_Os05g30350	1602	17594909	17600513	Os5bglu22 - beta-glucosidase homologue, similar to G. max isohydroxyurate hydrolase, expressed	BP, MF
64			Chr05	Os05g0366300	LOC_Os05g30340	1389	17581259	17588207	Expressed protein	BP,CC
65			Chr05	Os05g0366000	LOC_Os05g30300	425	17566082	17571618	Os5bglu21 - beta-glucosidase homologue, similar to G. max isohydroxyurate hydrolase, expressed	BP, MF
66			Chr05	Os05g0365700	LOC_Os05g30280	1554	17547345	17552419	Os5bglu20 - beta-glucosidase homologue, similar to G. max isohydroxyurate hydrolase, expressed	BP, MF
67			Chr05	Os05g0365600	LOC_Os05g30250	1587	17530143	17534646	Os5bglu19 - beta-glucosidase homologue, similar to G. max isohydroxyurate hydrolase, expressed	BP, MF
68			Chr05	Os05g0365500	LOC_Os05g30240	2736	17522715	17526484	PPR repeat domain containing protein, putative, expressed	MF,CC,BP
69			Chr05	Os05g0365300	LOC_Os05g30220	2631	17517933	17512760	Disease resistance RPP13-like protein 1, putative, expressed	BP, MF
70			Chr05	Os05g0365200	LOC_Os05g30210	1608	17506661	17510762	Expressed protein	CC
71			Chr05	Os05g0365000	LOC_Os05g30190	1062	17497543	17499131	Phytochrome A-associated F-box protein, putative, expressed	MF,CC,BP
72	0% NPK	qLC-II_8	Chr08	Os08g0245900	LOC_Os08g14810	1893	8908800	8904320	NB-ARC domain containing protein, expressed	MF,CC,BP
73			Chr08	Os08g0245400	LOC_Os08g14770	822	8888141	8879910	Aminotransferase, putative, expressed	BP, MF
74			Chr08	Os08g0245200	LOC_Os08g14760	1695	8874179	8878927	AMP-binding domain containing protein, expressed	MF,CC,BP
75			Chr08	Os08g0244500	LOC_Os08g14700	1734	8837255	8839386	Glucan endo-1,3-beta-glucosidase precursor, putative, expressed	MF,CC,BP
76			Chr08	Os08g0244400	LOC_Os08g14660	1635	8816699	8811774	SET domain containing protein, expressed	BP, MF
77			Chr08	Os08g0244100	LOC_Os08g14640	362	8806882	8802818	Syntaxin 6, N-terminal domain containing protein, expressed	BP,CC
78			Chr08	Os08g0243900	LOC_Os08g14620	1926	8797918	8795640	Expressed protein	MF,CC,BP
79			Chr08	Os08g0243600	LOC_Os08g14580	723	8771583	8767726	Haloacid dehalogenase-like hydrolase domain-containing protein 1A, putative, expressed	MF,CC,BP
80			Chr08	Os08g0243500	LOC_Os08g14570	2160	8760073	8765208	NADPH reductase, putative, expressed	MF,CC,BP
81			Chr08	Os08g0243100	LOC_Os08g14490	319	8703799	8708988	Dehydrogenase-phosphopantetheinyltransferase, putative, expressed	BP, MF
82			Chr08	Os08g0242900	LOC_Os08g14460	1284	8686512	8680840	Expressed protein	BP
83			Chr08	Os08g0242800	LOC_Os08g14450	1719	8677955	8681990	RNA polymerase sigma factor, putative, expressed	MF,CC,BP
84			Chr08	Os08g0242700	LOC_Os08g14440	855	8672887	8668896	Uridylyltransferase-related, putative, expressed	BP,CC
85			Chr08	Os08g0242400	LOC_Os08g14400	855	8640760	8639190	Homeobox domain containing protein, expressed	MF,CC,BP
86			Chr08	Os08g0241900	LOC_Os08g14364	369	8615720	8617846	Expressed protein	NGA
87			Chr08	Os08g0241800	LOC_Os08g14360	1107	8615699	8613746	Expressed protein	NGA
88			Chr08	Os08g0241500	LOC_Os08g14330	1014	8594478	8590592	Aldose 1-epimerase, putative, expressed	MF,CC,BP
89			Chr08	Os08g0241300	LOC_Os08g14310	276	8570903	8574652	Expressed protein	NGA
90			Chr08	Os08g0240800	LOC_Os08g14230	1932	8508449	8516435	Villin, putative, expressed	MF,CC,BP
91			Chr08	Os08g0240600	LOC_Os08g14220	981	8500099	8497671	Expressed protein	MF,CC,BP
92			Chr08	Os08g0240000	LOC_Os08g14190	1047	8475589	8472521	Flavonol sulfotransferase, putative, expressed	MF,CC,BP
93			Chr08	Os08g0239900	LOC_Os08g14180	1269	8464913	8469510	Flavonol sulfotransferase, putative, expressed	MF,CC,BP
94			Chr08	Os08g0239300	LOC_Os08g14109	792	8437323	8445919	Retrotransposon protein, putative, Ty1-copia subclass, expressed	NGA
95			Chr08	Os08g0238500	LOC_Os08g14020	840	8405989	8409822	Retrotransposon protein, putative, Ty1-copia subclass, expressed	NGA
96			Chr08	Os08g0238200	LOC_Os08g14000	831	8394264	8397873	Retrotransposon protein, putative, Ty1-copia subclass, expressed	NGA
97			Chr08	Os08g0238100	LOC_Os08g13990	1944	8389386	8393585	Pentatricopeptide, putative, expressed	MF,CC,BP
98			Chr08	Os08g0237800	LOC_Os08g13980	906	8385799	8384570	Glycosyl hydrolases family 16, putative, expressed	MF,CC,BP
99			Chr08	Os08g0237200	LOC_Os08g13930	1086	8344712	8342181	Mannose-1-phosphate guanyltransferase, putative, expressed	MF,CC,BP
100			Chr08	Os08g0237000	LOC_Os08g13920	558	8307778	8311538	Expressed protein	NGA
101			Chr08	Os08g0235600	LOC_Os08g13800	2673	8230111	8236739	NB-ARC domain containing protein, expressed	MF,CC,BP
102	100% NPK	qTN-I_9	Chr09	Os09g0517800	LOC_Os09g34200	1992	20187156	20191585	OsFBX338 - F-box domain containing protein, expressed	MF,CC,BP
103			Chr09	Os09g0517700	LOC_Os09g34190	1509	20186307	20183267	Acyl-coenzyme A thioesterase 10, mitochondrial precursor, putative, expressed	MF,CC,BP
104			Chr09	Os09g0517600	LOC_Os09g34180	2367	20179714	20183035	Formin, putative, expressed	MF,CC,BP
105			Chr09	Os09g0517200	LOC_Os09g34160	2928	20167776	20162670	Resistance protein, putative, expressed	MF,CC,BP
106			Chr09	Os09g0517100	LOC_Os09g34150	2043	20162008	20157706	NBS-LRR disease resistance protein, putative, expressed	MF,CC,BP
107			Chr09	Os09g0517000	LOC_Os09g34140	363	20156393	20158256	Expressed protein	CC
108			Chr09	Os09g0516900	LOC_Os09g34130	1839	20154260	20146860	GRAM domain containing protein, expressed	BP, MF
109			Chr09	Os09g0516800	LOC_Os09g34120	510	20145579	20146567	Expressed protein	MF,CC,BP
110			Chr09	Os09g0516700	LOC_Os09g34110	2280	20134358	20128201	Expressed protein	MF,CC,BP
111			Chr09	Os09g0516600	LOC_Os09g34100	1011	20127417	20122339	Metallo-beta-lactamase family protein, putative, expressed	MF,CC,BP
112	80% NPK	qTN-III_12	Chr12	Os12g0221600	LOC_Os12g12000	291	6576304	6577029	RALFL46 - Rapid ALkalinization Factor RALF family protein precursor, expressed	NGA
113			Chr12	Os12g0221400	LOC_Os12g11980	207	6564092	6563886	Expressed protein	NGA
114			Chr12	Os12g0219700	LOC_Os12g11830	339	6426420	6425631	Expressed protein	NGA
115			Chr12	Os12g0218800	LOC_Os12g11710	393	6354156	6354747	Expressed protein	NGA
116			Chr12	Os12g0218600	LOC_Os12g11690	222	6347119	6344593	Expressed protein	NGA
117			Chr12	Os12g0218500	LOC_Os12g11680	3120	6340808	6344089	Verticillium wilt disease resistance protein precursor, putative, expressed	MF,CC,BP
118			Chr12	Os12g0218300	LOC_Os12g11660	297	6324994	6325718	RALFL45 - Rapid ALkalinization Factor RALF family protein precursor, expressed	NGA
119			Chr12	Os12g0218100	LOC_Os12g11620	210	6302061	6301852	Expressed protein	NGA
120			Chr12	Os12g0217800	LOC_Os12g11550	210	6259823	6259614	Hypothetical protein	NGA
